# Supplementary material for: Sacha Inchi Oil Press-Cake Protein Hydrolysates Exhibit Anti-Hyperuricemic Activity via Attenuating Renal Damage and Regulating Gut Microbiota
Source: Foods. 2022 Aug 22;11(16):2534. doi: 10.3390/foods11162534 (PMC9407120; doi:10.3390/foods11162534)
Supplement: Supplementary file 1 [file foods-11-02534-s001.zip]

Archive with 1 entries (1 files):
- foods-1853121-supplementary.pdf
